# Supplementary material for: Tuberculosis at a university hospital, Thailand: A surprising incidence of TB among a new generation of highly exposed health care workers who may be asymptomatic
Source: PLoS One. 2022 Aug 24;17(8):e0273027. doi: 10.1371/journal.pone.0273027 (PMC9401166; doi:10.1371/journal.pone.0273027)
Supplement: S1 Data — (XLSX) [file pone.0273027.s001.xlsx]

## Sheet: data analysis SPSS
No_year	year	BMI	U_D	Hx_TB	Career	department	start_work	TB_type	degree_Dx	clinical	CXR	AFB	PCR	Culture	DST	EOT	complication
1	2563	18	n	n	nurse	obs	2559	ptb	d	asym	cavitary	n	p	p	ds	i	n
2	2563	28	ht,dlp	n	nurse	med	2542	ptb	d	asym	nodule	n	p	p	ds	i	n
3	2563	25.37	n	n	f_sx	sx	2560	ptb	d	cough	lobe	n	p	p	ds	i	n
4	2563	22	n	n	phar	phar	2553	ptb	d	asym	lobe	n	p	p	ds	i	n
5	2563	31.2	ca	n	nurse	med	2536	ptb	d	asym	lobe	n	p	p	ds	i	n
6	2563	21	dlp	n	nurseaid	med	2530	ptb	p	asym	lobe	n	n	n	na	i	n
7	2563	18.59	n	n	f_ped	ped	2562	tbpleura	d	cough	eff	n	p	n	na	i	n
8	2563	24.97	n	n	sup	sup	2561	ptb	d	cough	cavitary	p	p	p	ds	i	n
9	2563	22	n	n	sup	sup	2526	ptb	d	cough	lobe	p	p	p	ds	i	n
10	2563	23	n	n	r_obs	obs	2561	tbLN	d	LN	na	n	p	p	ds	i	n
11	2563	25	n	y	nurseaid	opd	2544	ptb	d	cough	lobe	p	p	p	ds	i	n
1	2562	26.5	dm	n	nurseaid	er	2560	ptb	d	cough	cavitary	p	p	p	hr	i	n
2	2562	24.22	n	n	nurseaid	med	2558	ptb	d	cough	lobe	n	p	p	ds	i	n
3	2562	19.4	n	n	lab	lab	2560	ptb	d	cough	lobe	n	p	p	ds	i	n
4	2562	18.52	n	n	f_neuromed	med	2562	ptb	d	asym	lobe	n	p	n	na	i	n
5	2562	27.48	n	n	nurse	obs	2537	ptb	d	cough	lobe	p	p	p	sr	i	n
6	2562	23.3	n	n	sup	sup	2544	ptb	d	hemop	cavitary	p	p	p	hr sr	i	n
7	2562	18.9	n	n	nurseaid	er	2533	ptb	d	asym	lobe	n	p	p	ds	i	n
8	2562	21.8	n	n	y_6	student	2560	ptb	d	asym	lobe	n	p	p	hr sr	i	n
9	2562	20.71	n	n	nurse	sx	2557	ptb	p	asym	cavitary	n	n	n	na	i	n
10	2562	16.79	n	n	r_neuromed	med	2561	ptb	d	cough	lobe	n	p	p	ds	i	n
11	2562	22.58	dm HBV	n	nurseaid	sx	2559	ptb	d	asym	lobe	n	p	p	ds	i	n
12	2562	21	n	n	sup	sup	2558	ptb	d	cough	lobe	n	p	n	na	i	n
13	2562	23.2	n	n	nurse	sx	2542	ptb	d	weight	nodule	n	p	p	sr	i	n
14	2562	19.4	n	n	r_med	med	2562	ptb	d	asym	lobe	n	p	p	ds	i	n
15	2562	18.9	n	n	nurse	sx	2561	ptb	d	asym	lobe	n	p	p	ds	i	n
16	2562	24.2	dm	n	nurseaid	med	2550	ptb	d	asym	lobe	n	p	n	na	i	n
17	2562	19.2	n	n	r_anes	anes	2561	ptb	d	cough	lobe	n	p	p	ds	i	n
18	2562	18.78	n	n	nurse	med	2528	ptb	d	asym	lobe	p	p	n	na	i	n
19	2562	27.66	htdmdlp	n	sup	sup	2557	ptb	d	hemop	lobe	p	p	p	ds	i	n
20	2562	20.3	n	n	nurse	er	2558	ptb	d	asym	nodule	n	p	p	hr	i	n
1	2561	17.9	n	n	nurse	med	2557	ptb	d	cough	lobe	n	p	p	ds	i	n
2	2561	17.1	n	n	rad	rad	2551	ptb	d	cough	lobe	n	p	p	ds	i	n
3	2561	19.5	n	n	lab	lab	2561	ptb	d	cough	lobe eff	p	p	p	er	i	n
4	2561	26.7	n	n	rad	rad	2560	ptb	d	cough	cavitary	p	p	p	ds	i	n
5	2561	26.8	dm	n	sup	sup	2548	ptb	d	cough	lobe	p	p	p	ds	i	n
6	2561	23.6	vhd	n	nurseaid	med	2537	ptb	d	asym	lobe	n	n	p	ds	i	n
7	2561	18.7	n	n	nurse	er	2560	ptb	d	asym	lobe	n	p	p	ds	i	n
8	2561	20	n	n	nurse	med	2547	ptb	d	asym	lobe	n	n	p	ds	i	n
9	2561	21.1	n	n	y_6	student	2556	ptb	d	cough	lobe	n	n	p	ds	i	n
10	2561	27.3	dm	n	na	med	2550	ptb	d	asym	lobe	n	p	n	ng	i	n
11	2561	28.4	dm	n	sup	sup	2528	ptb	d	asym	lobe	n	p	p	ds	i	n
12	2561	20.8	ckd	n	nurse	er	2539	ptb	d	cough	lobe	p	p	p	hr	i	n
1	2560	13.6	alc	n	sup	sup	2540	ptb	d	asym	nodule	n	p	p	mdr	i	n
2	2560	17.8	n	n	r_med	med	2559	ptb	d	asym	lobe	p	p	n	na	i	n
3	2560	22.9	n	n	y_4	student	2558	ptb+tbLN	d	LN	lobe	n	p	n	na	i	n
4	2560	23.8	dm	y	foren	foren	2540	ptb	d	hemop	empyema	n	p	p	mdr	i	n
5	2560	25.52	dm	y	sup	sup	2529	ptb	d	cough	cavitary	p	p	p	mdr	i	n
6	2560	20	n	n	f_nephro	med	2560	ptb	d	asym	lobe	n	p	n	na	i	n
7	2560	17.8	n	n	f_ped	ped	2557	ptb	p	asym	lobe	n	n	n	na	i	n
8	2560	16	n	n	sup	sup	2549	ptb	d	cough	lobe	p	p	p	ds	i	n
9	2560	18.2	sle	n	nurse	opd	2556	ptb	d	cough	lobe	p	p	p	hr	i	n
1	2559	32	dm	n	nurse	med	2548	ptb	d	cough	lobe	n	p	p	sr	i	n
2	2559	21.97	n	n	nurse	sx	2557	ptb	d	asym	lobe	n	p	p	ds	i	n
3	2559	21	n	n	nurseaid	med	2536	ptb	d	asym	lobe	n	n	p	ds	i	n
4	2559	18.4	n	n	y_6	student	2554	ptb	d	asym	lobe	n	n	p	ds	i	n
5	2559	23.4	ht, cva	n	sup	sup	2521	ptb	d	cough	lobe	n	p	p	hr	i	n
6	2559	20.43	n	y	f_ped	ped	2556	ptb+tbpleura	d	cough	lobe eff	n	p	p	R_hrslo	i	n
1	2558	19.72	n	n	nurse	med	2533	ptb	d	cough	lobe	p	p	p	ds	i	n
2	2558	20.12	n	n	r_miss	miss	2557	ptb	d	cough	lobe	n	p	p	hr	i	n
3	2558	18.8	n	n	nurse	anes	2558	ptb	p	asym	lobe	n	n	n	na	i	n
4	2558	21.4	n	n	nurse	opd	2532	ptb	p	asym	lobe	n	n	n	na	i	n
5	2558	21.9	n	n	nurse	er	2553	ptb	p	asym	nodule	n	n	n	na	i	n
1	2557	20	n	n	r_med	med	2555	ptb	d	cough	lobe	n	p	p	ds	i	n
2	2557	17.4	n	n	nurse	sx	2556	ptb	d	hemop	lobe	n	p	p	hr	i	n
3	2557	17.5	n	y	rad	rad	2548	ptb	d	asym	lobe	n	p	p	mdr	i	n
4	2557	26	n	n	nurseaid	sx	2546	ptb	d	cough	lobe	p	p	p	ds	i	n
5	2557	25.3	n	n	r_neurosx	neurosx	2556	ptb	d	cough	lobe	n	na	p	ds	i	n
6	2557	19.6	n	n	f_nephro	med	2556	ptb	d	cough	nodule	p	p	p	hr sr	i	n
7	2557	17.9	n	n	r_er	er	2557	ptb	d	cough	lobe	p	p	p	ds	i	n
8	2557	21.2	n	n	staff	sx	2552	ptb+tbNP	d	runny nose	lobe	p	p	p	ds	i	n
9	2557	19.8	n	n	sup	sup	2556	ptb+tbpleura	d	pleuritis	lobe eff	n	p	p	ds	i	n
1	2556	22.5	n	n	nurse	opd	2532	tbLN	d	LN	normal	n	n	patho	patho	i	n
2	2556	23.5	n	n	r_ortho	ortho	2553	ptb	d	cough	nodule	n	p	p	mdr	i	n
3	2556	18.9	n	n	nurse	sx	2548	ptb	p	asym	lobe	n	n	n	na	i	n
4	2556	23.1	n	n	nurseaid	sx	2546	ptb+tbpleura	p	fever	lobe eff	n	n	n	na	i	n
5	2556	21.7	n	n	nurse	med	2553	tbpleura	p	pleuritis	eff	n	n	n	na	i	n
6	2556	20.43	n	n	f_ped	ped	2556	ptb	p	asym	lobe	n	n	n	na	i	n
7	2556	20.12	n	y	nurse	staff_n	2553	ptb	d	cough	lobe	n	n	p	mdr	i	n
8	2556	24.7	n	n	r_miss	miss	2556	ptb	d	cough	lobe	n	p	p	ds	i	n
9	2556	23.8	n	n	sup	sup	2553	ptb	d	cough	lobe	p	na	p	ds	i	n
10	2556	18.2	n	n	nurse	sx	2541	ptb	d	asym	lobe	n	n	p	ds	i	n
1	2555	20.83	n	n	sup	sup	2550	ptb	d	asym	lobe	n	na	p	ds	i	n
2	2555	19.4	n	n	sup	sup	2534	ptb	p	asym	cavitary	n	n	n	na	i	n
3	2555	19	n	n	r_med	med	2553	ptb	d	cough	miliary	n	na	p	ds	i	n
1	2554	#NULL!			y_5	student	#NULL!	ptb
2	2554	#NULL!			sup	sup	#NULL!	ptb
3	2554	#NULL!			lab	lab	#NULL!	ptb
4	2554	#NULL!			sup	sup	#NULL!	ptb
5	2554	#NULL!			nurse	sx	#NULL!	ptb
6	2554	#NULL!			sup	sup	#NULL!	ptb
7	2554	#NULL!			rehab	rehab	#NULL!	ptb
8	2554	#NULL!			rad	rad	#NULL!	ptb
1	2553	#NULL!			y_6	student	#NULL!	ptb
2	2553	#NULL!			nurse	med	#NULL!	ptb
3	2553	#NULL!			r_sx	sx	#NULL!	ptb
4	2553	#NULL!			lab	lab	#NULL!	ptb
5	2553	#NULL!			sup	sup	#NULL!	ptb
6	2553	#NULL!			f_ped	ped	#NULL!	ptb
7	2553	#NULL!			r_obs	obs	#NULL!	ptb
8	2553	#NULL!			y_6	student	#NULL!	ptb
1	2552	#NULL!			sup	sup	#NULL!	ptb
2	2552	#NULL!			r_med	med	#NULL!	ptb
3	2552	#NULL!			r_rad	rad	#NULL!	ptb
4	2552	#NULL!			sup	sup	#NULL!	tbpleura
5	2552	#NULL!			staff	lab	#NULL!	ptb
6	2552	#NULL!			r_rad	rad	#NULL!	ptb
7	2552	#NULL!			nurseaid	onco	#NULL!	ptb
8	2552	#NULL!			nurse	med	#NULL!	ptb
1	2551	#NULL!			nurse	er	#NULL!	ptb
2	2551	#NULL!			sup	sup	#NULL!	ptb
3	2551	#NULL!			r_ped	ped	#NULL!	ptb
4	2551	#NULL!			nurse	med	#NULL!	ptb
5	2551	#NULL!			sup	sup	#NULL!	ptb+tbpleura
6	2551	#NULL!			sup	sup	#NULL!	ptb+tbpleura
7	2551	#NULL!			f_skin	med	#NULL!	ptb
8	2551	#NULL!			r_skin	med	#NULL!	ptb
9	2551	#NULL!			f_gi	med	#NULL!	ptb
10	2551	#NULL!			r_ped	ped	#NULL!	ptb+tbLN
11	2551	#NULL!			r_anes	anes	#NULL!	tbLN
12	2551	#NULL!			sup	sup	#NULL!	ptb
13	2551	#NULL!			sup	sup	#NULL!	ptb+tbpleura
1	2550	#NULL!			r_foren	foren	#NULL!	ptb+tbpleura
2	2550	#NULL!			r_obs	obs	#NULL!	ptb
3	2550	#NULL!			y_4	student	#NULL!	ptb
4	2550	#NULL!			r_ped	ped	#NULL!	ptb
5	2550	#NULL!			f_immuno	med	#NULL!	ptb
6	2550	#NULL!			r_obs	obs	#NULL!	ptb
7	2550	#NULL!			r_rad	rad	#NULL!	ptb
8	2550	#NULL!			y_1	student	#NULL!	ptb
9	2550	#NULL!			nurse	sx	#NULL!	ptb
1	2549	#NULL!			nurseaid	anes	#NULL!	ptb
2	2549	#NULL!			nurse	med	#NULL!	ptb
3	2549	#NULL!			r_skin	med	#NULL!	ptb
4	2549	#NULL!			lab	lab	#NULL!	ptb
5	2549	#NULL!			nurseaid	opd	#NULL!	ptb
6	2549	#NULL!			f_rad	rad	#NULL!	ptb
7	2549	#NULL!			nurseaid	med	#NULL!	ptb
8	2549	#NULL!			nurse	med	#NULL!	tbLN
9	2549	#NULL!			r_med	med	#NULL!	ptb
10	2549	#NULL!			nurse	sx	#NULL!	ptb
11	2549	#NULL!			sup	sup	#NULL!	ptb+tbpleura
12	2549	#NULL!			sup	sup	#NULL!	ptb
1	2548	#NULL!			sup	sup	#NULL!	ptb
2	2548	#NULL!			nurse	sx	#NULL!	ptb+tbLN
3	2548	#NULL!			nurse	sx	#NULL!	tbLN
4	2548	#NULL!			nurseaid	er	#NULL!	ptb
5	2548	#NULL!			r_sx	sx	#NULL!	ptb
6	2548	#NULL!			nurseaid	sx	#NULL!	tbLN
7	2548	#NULL!			sup	sup	#NULL!	ptb
8	2548	#NULL!			nurse	sx	#NULL!	ptb
9	2548	#NULL!			nurse	sx	#NULL!	ptb
10	2548	#NULL!			y_6	student	#NULL!	ptb
11	2548	#NULL!			sup	sup	#NULL!	ptb
12	2548	#NULL!			phar	phar	#NULL!	ptb
13	2548	#NULL!			nurseaid	med	#NULL!	ptb
1	2547	#NULL!			y_4	student	#NULL!	ptb
2	2547	#NULL!			nurse	sx	#NULL!	ptb
3	2547	#NULL!			y_6	student	#NULL!	ptb
4	2547	#NULL!			nurse	ped	#NULL!	ptb+tbLN
5	2547	#NULL!			nurseaid	sx	#NULL!	ptb
6	2547	#NULL!			nurseaid	sx	#NULL!	ptb
7	2547	#NULL!			nurseaid	sx	#NULL!	ptb
8	2547	#NULL!			sup	sup	#NULL!	ptb
9	2547	#NULL!			nurseaid	opd	#NULL!	ptb
10	2547	#NULL!			nurse	er	#NULL!	ptb
11	2547	#NULL!			rad	rad	#NULL!	ptb
12	2547	#NULL!			f_ped	ped	#NULL!	ptb
13	2547	#NULL!			sup	sup	#NULL!	ptb
14	2547	#NULL!			rad	rad	#NULL!	ptb
15	2547	#NULL!			nurse	er	#NULL!	ptb
16	2547	#NULL!			nurse	med	#NULL!	ptb+tbpleura
17	2547	#NULL!			rehab	rehab	#NULL!	tbLN
18	2547	#NULL!			y_3	student	#NULL!	ptb
19	2547	#NULL!			y_5	student	#NULL!	ptb
1	2546	#NULL!			sup	sup	#NULL!	ptb
2	2546	#NULL!			nurse	med	#NULL!	ptb
3	2546	#NULL!			rad	rad	#NULL!	ptb
4	2546	#NULL!			nurseaid	med	#NULL!	ptb+tbLN
5	2546	#NULL!			sup	sup	#NULL!	ptb
6	2546	#NULL!			rad	rad	#NULL!	ptb
7	2546	#NULL!			nurse	med	#NULL!	ptb
8	2546	#NULL!			nurse	med	#NULL!	ptb
9	2546	#NULL!			nurse	sx	#NULL!	tbLN
10	2546	#NULL!			y_1	student	#NULL!	ptb
11	2546	#NULL!			y_3	student	#NULL!	ptb
12	2546	#NULL!			nurseaid	med	#NULL!	ptb
13	2546	#NULL!			nurse	med	#NULL!	ptb
14	2546	#NULL!			nurse	med	#NULL!	ptb
15	2546	#NULL!			nurseaid	sx	#NULL!	ptb
16	2546	#NULL!			sup	sup	#NULL!	ptb
17	2546	#NULL!			nurse	med	#NULL!	ptb
18	2546	#NULL!			nurse	sx	#NULL!	ptb
19	2546	#NULL!			nurse	med	#NULL!	ptb
20	2546	#NULL!			r_med	med	#NULL!	ptb
